# Supplementary material for: Activity monitoring and patient-reported outcome measures in Myalgic Encephalomyelitis/Chronic Fatigue Syndrome patients
Source: PLoS One. 2022 Sep 19;17(9):e0274472. doi: 10.1371/journal.pone.0274472 (PMC9484698; doi:10.1371/journal.pone.0274472)
Supplement: S2 File — (R) [file pone.0274472.s002.R]

.libPaths('../R/library')

Sys.setenv(TZ='GMT')

library(reader)
library(dplyr)
library(lubridate)

##---> Read in textfile with data needed for accessing fitbit web API 
## ('OAuth 2.0 Client ID';'Client';'Secret';'token';'startdate')
samples <- as.matrix(reader::n.readLines('data/fitbit_ids_final.txt', n = 50, header = TRUE))
length(samples)

##---Get data for one individual at the time
for(i in 1:(length(samples))){
  print(i)
  testsample <- samples[i,]
  split_sample <- strsplit(testsample, ";")
  split_sample <- matrix(unlist(split_sample), ncol=4, byrow=TRUE)

##--- Set up as global variable
  FITBIT_KEY    <- split_sample[1,1]
  FITBIT_SECRET <- gsub("'", '', (split_sample[1,2]))
  FITBIT_CALLBACK <- "http://localhost"
  FITB_AUTH <- gsub("'", '', split_sample[1,3])
  token = FITB_AUTH
#  start_date <- gsub("'", '', split_sample[1,4])
  #start_date <- ymd(start_date)

  id <- gsub("'", "", FITBIT_KEY)
  datenow <- ymd(today(tzone = "GMT"))
  #if((datenow) %within% start_date == TRUE){
  #  print("TRUE")
 # }

##---Setting up a timeframe

  start_date <- ymd(gsub("'", '', split_sample[1,4]))
  last_date <- (ymd(today(tzone = "GMT")) -1)
  fitbit_dates <- seq(start_date, last_date, by = '1 day')

  print(paste0(i," ", FITBIT_KEY))
  print(length(fitbit_dates))
  print(fitbit_dates)
  
##---create output directories if not exists
   output_dir <- paste0("results/", id)
   activity_dir <- paste0(output_dir, "/daily-activity")
   sleepdir <- paste0(output_dir, "/sleep")
   heartdir <- paste0(output_dir, "/hart")
   stepdir <- paste0(output_dir, "/steps")
   if (!dir.exists(output_dir)) {dir.create(output_dir)}
   if (!dir.exists(activity_dir)) {dir.create(activity_dir)}
   if (!dir.exists(sleepdir)) {dir.create(sleepdir)}
   if (!dir.exists(heartdir)) {dir.create(heartdir)}
   if (!dir.exists(stepdir)) {dir.create(stepdir)}
  
##---get activity and sleep summary for data-range 
    	for(i in 1:(length(fitbit_dates))){
	  	date <- fitbit_dates[i]
	  	i = i + 1

##---New connection, daily activities-------------------------------------------------------
		  library(curl)
	  	h <- new_handle(url = NULL)
		  handle_setheaders(h, 'Authorization' = paste('Bearer ', token))

##--- open the curl connection
		  dact.connection <- curl(
			paste0('https://api.fitbit.com/1/user/-/activities/date/', date, '.json'),
			handle = h
			)

##---read to string object, turn off warnings for no end-of-line character on final line
library(jsonlite)
			dact.string <- readLines( dact.connection, warn = FALSE )
			dact.content <- fromJSON( dact.string )
			dact.content$summary$Date <- date
			dact.content$summary$User <- FITBIT_KEY

##---Write json, daily activities
			write_json(dact.content, paste0(activity_dir,"/", date, "_", id, "_dailyactivity.json"), flatten = TRUE)
					close(dact.connection)

##---New connection, sleep-------------------------------------------------------
	  dsleep.connection <- curl(
		url = paste0('https://api.fitbit.com/1.2/user/-/sleep/date/', date, '.json'),
		handle = h
		)
##---read to string object, turn off warnings for no end-of-line character on final line
		dsleep.string <- readLines( dsleep.connection, warn = FALSE )
		dsleep.content <- fromJSON( dsleep.string )
		dsleep.content$summary$User <- FITBIT_KEY
##---Write json, Sleep
		write_json(dsleep.content, paste0(sleepdir, "/", date,"_", id,"_dailysleep.json"), flatten = TRUE)
## Close it!
    close(dsleep.connection)

##---New connection, intraday-hart----------------------------------------------
		intday_heart.connection <- curl(
		  url = paste0('https://api.fitbit.com/1/user/-/activities/heart/date/', date, '/1d/1min.json'),
		  handle = h
		)
## read to string object, turn off warnings for no end-of-line character on final line
    intday_heart.string <- readLines( intday_heart.connection, warn = FALSE )
    intday_heart.content <- fromJSON( intday_heart.string )
    intday_heart.content$summary$User <- FITBIT_KEY
    write_json(intday_heart.content, paste0(heartdir, "/", date,"_", id,"_heart.json"), flatten = TRUE)
## Close it!
    close(intday_heart.connection)
    
##---New connection, intraday-steps---------------------------------------------- 
    intday_steps.connection <- curl(
      url = paste0('https://api.fitbit.com/1/user/-/activities/steps/date/', date, '/1d/1min.json'),
      handle = h
    )
    intday_steps.string <- readLines( intday_steps.connection, warn = FALSE )
    intday_steps.content <- fromJSON( intday_steps.string )
    intday_steps.content$summary$User <- FITBIT_KEY
    write_json(intday_steps.content, paste0(stepdir, "/", date,"_", id,"_steps.json"), flatten = TRUE)
	}
  closeAllConnections()
