# Supplementary material for: Activity monitoring and patient-reported outcome measures in Myalgic Encephalomyelitis/Chronic Fatigue Syndrome patients
Source: PLoS One. 2022 Sep 19;17(9):e0274472. doi: 10.1371/journal.pone.0274472 (PMC9484698; doi:10.1371/journal.pone.0274472)
Supplement: S3 File — (XLSX) [file pone.0274472.s003.xlsx]

## Sheet: KTS8data
Idnr	Age	Sex	Severity1_5	Duration1_6	Fatigue_0m	PEM_0m	Need_rest_0m	SF36PF_0	SF36PF_4	SF36PF_8	SF36PF_12	SF36PF_16	SF36PF_20	SF36PF_24	SF36BP_0	SF36BP_4	SF36BP_8	SF36BP_12	SF36BP_16	SF36BP_20	SF36BP_24	SF36GH_0	SF36GH_4	SF36GH_8	SF36GH_12	SF36GH_16	SF36GH_20	SF36GH_24	SF36VT_0	SF36VT_4	SF36VT_8	SF36VT_12	SF36VT_16	SF36VT_20	SF36VT_24	SF36SF_0	SF36SF_4	SF36SF_8	SF36SF_12	SF36SF_16	SF36SF_20	SF36SF_24	SF36MH_0	SF36MH_4	SF36MH_8	SF36MH_12	SF36MH_16	SF36MH_20	SF36MH_24
1	36	1	4	4	9	9	8	15	15	15	15	15	15	15	22	22	22	22	22	22	22	10	5	10	5	5	5	5	15	10	10	10	10	5	10	25	75	62.5	62.5	50	62.5	75	64	60	60	60	60	56	60
2	58	0	2	5	6	6	6	30	30	30	50	50	50	50	84	84	84		74		74	40	45	47	40	50	55	55	35	65	70	60	60	65	65	75	37.5	25	25	25	50	25	84	84	92	88	84	84	80
3	41	1	3	1	7	7	7	25	35	25	25	25	25	30	31	22	0	22	10	41	20	20	20	10	15	10	10	10	25	20	15	20	15	20	20	25	25	0	25	12.5	25	25	84	84	80	88	84	84	84
4	45	1	3	3	6	8	7	35	35	35	35	35	35	35	41	41	41	41	41	41	22	50	50	50	50	50	50	50	35	30	30	30	30	30	35	37.5	25	25	25	25	25	25	88	92	92	92	92	92	88
5	47	1	5	2	9	9	8	5	5	5	5	5	5	5	41	32	32	32	32	32	32	25	25	20	20	20	20	20	25	25	25	25	25	25	25	0	0	0	0	0	0	0	88	88	92	92	96	96	96
6	62	1	3	6	8	8	7	35	35	35	35	35	35	35	41	41	41	41	41	41	22	50	50	50	50	50	50	50	35	30	30	30	30	30	35	37.5	25	25	25	25	25	25	88	92	92	92	92	92	88
7	31	1	2	1	6	6	5	45	60	50	35	40	35	40	32	51	41	22	10	31	41	25	35	35	35	30	30	20	20	45	30	30	25	30	20	25	50	25	0	25	0	0	80	88	88	84	84	92	80
8	39	1	1	1	6	7	6	65	55	65	70	55	60		84	74	74	100	62	84		25	30	30	25	30	35		5	25	15	20	25	25		25	37.5	50	50	50	50		60	56	60	60	60	60
9	45	1	1	1	7	8	7	30	30	35	70	75	75	75	22	22	41	41	51	62	62	35	35	45	50	52	52	52	5	5	25	40	40	55	55	25	25	50	50	62.5	75	75	68	68	76	84	84	84	84
10	40	1	2	2	7	7	7	25	30	25	30	30	35	40	32	31	32	41	41	41	41	15	25	25	35	25	20	15	30	20	30	35	35	25	25	37.5	25	50	37.5	50	37.5	25	68	64	64	64	64	60	64
11	42	1	5	3	9	10	9	20	20	20	30	25	30	30	0	22	0	22	12	0	32	30	25	10	20	20	20	50	20	20	20	30	30	15	55	0	0	0	12.5	25	0	25	88	84	84	76	92	84	92
12	44	1	1	5				35	20	65	45	55	60	60	51	41	51	32	61	51	51	65	55	55	50	50	47	57	40	20	25	50	60	60	45	37.5	0	12.5	62.5	87.5	50	75	80	68	76	88	88	92	88
13	37	1	2	4	7	8	6	55	45	20	45	80	45	40	42	41	41	51	52	22	41	15	20	15	15	15	10	10	0	10	0	0	15	5	0	50	50	62.5	62.5	87.5	75	75	92	92	92	80	92	92	92
14	36	1	4	5	8	9	8	45	45	45	45	45	45	44.44	22	22	22	22	22	22	22	20	20	20	20	20	20	20	10	10	10	10	10	10	13.33	0	0	0	0	0	0	0	88	88	88	88	88	88	88
15	20	1	2	1	8	9	8	25	25	20	20	20	20	25	22	22	10	22	41	41	32	40	40	40	40	40	40	40	5	5	5	10	10	10	10	25	25	0	25	25	12.5	25	56	44	40	44	52	64	56
16	40	1	3	3	7	7	8	25	25	25	25	25	30	30	41	51	32	41	32	41	32	40	60	50	50	60	60	60	25	20	20	20	20	25	20	25	37.5	25	25	50	37.5	25	84	88	88	80	88	88	88
17	37	1	1	3	6	7	6	60	65	60	65	60	65	55	41	51	62	51	41	84	51	50	50	50	50	50	57	57	10	20	20	25	20	20	15	25	37.5	50	12.5	12.5	0	25	88	88	96	92	96	92	88
18	52	1	2	2	6	7	7	70	50	80	70	80	70	85	41	31	62	31	62	41	62	30	50	43.75	30	30	25	40	35	35	50	35	30	15	55	12.5	25	50	25	25	0	12.5	72	64	76	64	80	68	84
19	20	1	3	2	7	8	7	65	65	65	80	80	85	55	74	41	74	62	84	72	41	30	25	15	20	10	10	10	35	45	55	50	55	50	30	37.5	25	75	62.5	87.5	75	50	88	44	72	76	80	80	64
20	49	1	3	3	7	8	7	40	40	50	50	65	55	50	22	0	0	0		0	0	50	50	50	50		50	50	30	35	30	25		25	30	75	62.5	62.5	62.5		50	50	92	92	92	92		84	84
21	42	1	3	2	8	8	8	30	20	15	5	10	10	10	41	31	22	12	22	22	10	20	15	20	20	20	25	30	20	10	10	15	20	15	10	25	25	25	0	12.5	0	0	92	92	92	92	92	92	84
23	31	1	4	2	9	8	8	15	20	20	0	25	20	20	31	21	21	12	31	41	22	15	10	10	15	10	10	10	70	20	20	25	20	20	20	12.5	0	0	0	12.5	0	0	64	56	68	40	60	64	72
24	44	1	1	2	5	6	7	70	70	65	70	75	70	70	41	41	22	22	22	22	41	57	57	47	47	57	47	37	15	15	20	20	15	10	20	75	62.5	50	50	50	50	50	88	92	92	92	96	88	88
25	32	1	3	3	7	8	8	30	35	35	35	30	0	20	31	41	41	31	31	0	31	10	15	10	10	10	10	10	35	25	5	25	25	0	25	12.5	12.5	25	25	25	0	0	80	84	88	88	96	56	92
26	60	1	4	3	7	8	8	40	35	40	35	35	30	35	32	41	31	41	22	31	41	45	55	60	65	65	70	70	30	20	30	30	20	35	20	12.5	12.5	25	25	25	25	50	72	72	68	72	68	64	68
27	53	0	3	1	6	7	7	30	30	30	20	30	40	40	31	41	41	41	41	41	52	30	30	30	35	40	40	35	10	10	10	20	5	10	25	0	0	0	25	25	25	25	76	76	72	72	80	72	72
28	59	1	3	2	7	7	8	40	40	45	40	38.89	45	40	41	62	41	51	41	41	51	30	35	35	35	35	30	45	25	25	40	25	20	25	25	25	25	50	25	25	37.5	25	44	52	60	40	44	52	44
Sex: 1=female, 0=male
Severity 1_5: 1=Mild, 2 Mild/Moderate, 3=Moderate, 4=Moderate/Severe, 5=Severe
Duration1_6: 1=2-5 years, 2=5-10 years, 3=10-15 years, 4=15-20 years, 5=20-25 years, 6=>25 years
Fatigue_0m: Fatigue baseline scale 1-10
Need_rest_0m: Need for rest baseline scale 1-10
SF36PF_0 to SF36PF_24: SF-36 Physical Function baseline, every fourth week to 24 weeks.
SF36BP_0 to SF36_24: SF-36 Bodily Pain baseline, every fourth week to 24 weeks
SF36GH_0 to SF36_24: SF-36 General Health baseline, every fourth week to 24 weeks
SF36VT_0 to SF36_24: SF-36 Vitality baseline, every fourth week to 24 weeks
SF36SF_0 to SF36_24: SF-36 Sosial Function baseline, every fourth week to 24 weeks
SF36MH_0 to SF36_24: SF-36 Mental Health baseline, every fourth week to 24 weeks
comp_orthostatic: Compass orthostatic
comp_vasomotor: Compass vasomotoric
comp_secretomot: Compass secretomotoric
comp_GI: Compass Gastro intestinal
comp_bladder: Compass bladder
comp_pupillomot: Compass pupillomotoric
compass_sum: Compass total sum
dsq_0 to dsq_24: DePaul Symptom Questionnaire - Short Form (DSQ-SF) baseline, every fourth week to 24 weeks
funcperc_0 to funcperc_22: Self reported function from 0-100% baseline and every fourth week to 24 weeks
Regdays1_168_steps: Days with measured steps during follow up (6 months)
Regdays1_84_steps: Days with measured steps first three-months period
Regdays85_168_steps: Days with measured steps second three-months period
Meansteps1_168: Mean steps during follow up (6 months)
SDsteps1_168, Minsteps_1_168, Maxsteps1_168: SD, min, max during follow up.
Meansteps1_84, SDsteps1_84: Mean steps and SD first 3-months period
Meansteps85_168, SDsteps85_168: Mean steps and SD second 3-months period
Meansteps_w1_4…... Meansteps_w21_24….. SDsteps_w1_4………SDsteps_w21_24: Mean steps and SD every fourth week during follow-up.
Regdays_HR1_168: Days with measured heart rate during 168 days follow up
Regdays_HR1_84: Days with measured heartrate first three-months period
Regdays_HR85_168: Days with measured heartrate second three-months period
HRrestmean1_168, HRrestSD1_168: Mean resting heartrate and SD during 168 days follow-up
HRrestmean1_84: HRrestSD1_84: Mean resting heartrate and SD first three-months period
HRrestmean85_168, HDrestSD85_168: Mean resting heartrate and SD second three-months period
HRrest_w1_4…..HRrest_w21_24, HRrestSD_w1_4…..HRrestSD_w21_24: Mean resting heartrate and SD every fourth week during follow-up.
[truncated: 71 more columns]
