# Supplementary material for: Activity monitoring and patient-reported outcome measures in Myalgic Encephalomyelitis/Chronic Fatigue Syndrome patients
Source: PLoS One. 2022 Sep 19;17(9):e0274472. doi: 10.1371/journal.pone.0274472 (PMC9484698; doi:10.1371/journal.pone.0274472)
Supplement: S5 File — (XLSX) [file pone.0274472.s005.xlsx]

## Sheet: ID01
ID01	Day	Steps	Resting_HR
	1	720	69
	2	1154	66
	3	817	67
	4	1474	67
	5	626	68
	6	1853	67
	7	1716	68
	8	768	67
	9	1629	66
	10	2337	65
	11	1567	66
	12	768	68
	13	2290	68
	14	587	70
	15	1472	69
	16	1781	70
	17	1544	72
	18	457	73
	19	508	75
	20	2285	76
	21	819	76
	22	544	77
	23	1190	75
	24	800	78
	25	668	78
	26	355	77
	27	1460	76
	28	1133	77
	29	1901	76
	30	652	74
	31	515	72
	32	1010	72
	33	1052	70
	34	723	69
	35	1058	67
	36	303	66
	37	826	66
	38	1488	67
	39	709	67
	40	1129	68
	41	658	69
	42	1576	69
	43	1993	69
	44	1389	72
	45	664	72
	46	910	73
	47	722	72
	48	392	71
	49	1215	72
	50	573	73
	51	1618	73
	52	1278	74
	53	585	74
	54	549	76
	55	722	78
	56	1107	77
	57	852	77
	58	1799	74
	59	1101	74
	60	607	73
	61	475	73
	62	1895	74
	63	501	72
	64	1193	70
	65	428	70
	66	2266	70
	67	1143	72
	68	2118	73
	69	655	74
	70	843	72
	71	1854	74
	72	1807	75
	73	1987	74
	74	2008	76
	75	2018	77
	76	887	76
	77	675	74
	78	648	75
	79	2609	75
	80	664	76
	81	843	76
	82	2063	75
	83	1323	77
	84	643	76
	85	647	75
	86	305	72
	87	409	71
	88	1463	71
	89	746	72
	90	1162	72
	91	1398	71
	92	2691	70
	93	702	72
	94	528	72
	95	726	74
	96	803	73
	97	691	74
	98	512	74
	99	646	71
	100	1128	71
	101	469	72
	102	687	73
	103	601	73
	104	699	74
	105	1188	72
	106	882	74
	107	1127	73
	108	1000	72
	109	1338	70
	110	605	69
	111	599	70
	112	904	68
	113	780	68
	114	533	67
	115	1426	66
	116	866	67
	117	834	68
	118	289	67
	119	762	70
	120	589	71
	121	541	71
	122	445	71
	123	306	72
	124	587	73
	125	701	75
	126	1864	74
	127	606	75
	128	917	75
	129	907	74
	130	706	74
	131	1106	74
	132	1273	73
	133	572	73
	134	1212	72
	135	967	71
	136	1571	71
	137	983	73
	138	639	72
	139	1371	70
	140	758	70
	141	1173	70
	142	412	73
	143	546	75
	144	352	75
	145	617	76
	146	2147	75
	147	1106	75
	148	620	75
	149	434	75
	150	1193	76
	151	1820	77
	152	619	75
	153	624	75
	154	1443	73
	155	1531	73
	156	2280	73
	157	1012	72
	158	508	72
	159	310	72
	160	1093	72
	161	1714	72
	162	836	72
	163	1280	73
	164	1794	72
	165	399	73
	166	1959	74
	167	1117	73
	168	927	71

## Sheet: ID02
ID02	Day	Steps	Resting_HR
	1	3453	53
	2	4930	54
	3	3038	55
	4	3173	55
	5	3701	54
	6	6091	55
	7	5623	56
	8	8874	55
	9	5140	55
	10	3495	56
	11	1810	57
	12	4271	57
	13	6593	57
	14	8296	57
	15	3626	57
	16	6852	57
	17	3654	58
	18	5804	57
	19	5084	57
	20	4241	57
	21	2722	56
	22	2957	55
	23	3415	55
	24	2554	56
	25	1856	55
	26	4081	55
	27	4038	56
	28	5304	56
	29	4139	57
	30	2662	56
	31	3504	57
	32	5855	57
	33	6280	58
	34	6434	58
	35	4220	57
	36	5151	56
	37	2864	56
	38	2688	56
	39	3485	57
	40	4438	56
	41	5089	56
	42	3459	56
	43	2183	56
	44	2554	56
	45	3581	56
	46	5220	56
	47	4667	56
	48	6665	58
	49	3193	57
	50	7794	57
	51	3870	58
	52	2802	57
	53	5272	58
	54	5281	58
	55	3085	60
	56	2556	60
	57	4290	60
	58	2223	59
	59	3168	57
	60	7235	56
	61	4065	56
	62	4357	57
	63	3340	57
	64	4720	57
	65	4782	57
	66	4090	59
	67	2107	59
	68	3089	60
	69	3564	58
	70	6960	59
	71	5290	58
	72	5965	58
	73	2844	60
	74	4207	59
	75	4223	58
	76	9438	58
	77	2913	58
	78	8102	58
	79	5973	58
	80	3414	58
	81	3514	58
	82	4283	58
	83	5725	59
	84	7072	57
	85	4980	57
	86	4640	56
	87	2256	56
	88	8656	56
	89	4143	56
	90	3215	55
	91	6762	55
	92	7053	55
	93	6600	55
	94	2823	55
	95	5362	56
	96	1892	56
	97	1940	57
	98	3409	57
	99	3023	57
	100	8611	57
	101	3122	59
	102	3360	59
	103	5932	58
	104	2906	57
	105	6054	57
	106	7057	56
	107	4194	56
	108	4086	57
	109	2831	56
	110	5768	55
	111	4290	54
	112	5612	54
	113	7297	54
	114	7397	57
	115	3741	55
	116	14611	54
	117	3379	56
	118	4046	56
	119	7547	55
	120	5811	55
	121	3622	54
	122	2642	54
	123	2742	54
	124	6152	54
	125	7728	54
	126	2549	55
	127	2939	55
	128	2639	55
	129	3491	56
	130	4386	57
	131	5060	56
	132	5516	58
	133	10524	57
	134	5177	58
	135	7458	56
	136	5261	55
	137	7603	55
	138	6081	54
	139	7217	55
	140	6286	54
	141	6576	55
	142	9663	55
	143	4198	54
	144	4892	55
	145	8443	56
	146	6070	55
	147	10933	56
	148	4525	55
	149	6896	55
	150	3417	55
	151	7642	54
	152	9984	55
	153	8678	54
	154	7003	55
	155	8333	54
	156	5103	55
	157	5066	55
	158	14505	55
	159	13542	56
	160	6482	56
	161	11843	55
	162	13019	55
	163	15309	55
	164	10920	54
	165	16536	55
	166	10255	55
	167	6929	55
	168	5750	55

## Sheet: ID03
ID03	Day	Steps	Resting_HR
	1	2110	68
	2	3466	68
	3	3909	67
	4	1364	67
	5	5414	67
	6	3862	68
	7	4680	68
	8	6628	68
	9	1766	70
	10	2621	72
	11	6325	71
	12	6003	70
	13	8471	71
	14	5568	72
	15	3575	70
	16	3077	69
	17	3691	68
	18	3624	67
	19	1455	68
	20	3723	70
	21	4791	70
	22	1992	70
	23	4354	68
	24	3046	67
	25	4377	68
	26	4206	69
	27	2022	69
	28	1424	68
	29	1080	68
	30	5810	68
	31	2366	68
	32	3076	68
	33	3325	66
	34	1417	66
	35	3388	66
	36	4358	68
	37	3664	68
	38	1824	66
	39	1322	66
	40	2344	66
	41	3037	66
	42	1910	66
	43	3792	68
	44	2898	69
	45	1355	66
	46	2465	64
	47	1057	66
	48	5774	65
	49	954	65
	50	4297	66
	51	793	67
	52	4895	68
	53	2096	68
	54	1034	71
	55	4328	70
	56	7048	71
	57	3351	73
	58	3309	74
	59	3746	73
	60	1579	73
	61	2131	72
	62	4145	72
	63	3475	73
	64	1016	73
	65	4447	72
	66	1494	72
	67	2135	72
	68	1770	72
	69	1829	72
	70	1546	74
	71	2596	75
	72	2776	75
	73	3518	75
	74	5325	75
	75	3576	75
	76	1506	71
	77	3763	71
	78	2401	70
	79	3295	70
	80	2068	73
	81	4387	73
	82	1840	72
	83	3112	70
	84	1866	70
	85	5125	71
	86	4458	71
	87	2911	72
	88	4513	70
	89	4610	70
	90	2198	70
	91	1605	72
	92	3210	72
	93	3313	73
	94	2130	73
	95	915	73
	96	2100	71
	97	1348	71
	98	1701	72
	99	1048	73
	100	1708	72
	101	998	73
	102	1464	71
	103	1642	71
	104	2119	71
	105	2543	71
	106	1420	71
	107	1820	69
	108	3355	69
	109	1328	69
	110	1127	69
	111	3659	69
	112	1429	72
	113	2099	72
	114	1266	71
	115	1892	71
	116	2835	70
	117	1210	71
	118	5786	72
	119	1749	71
	120	3298	71
	121	3857	72
	122	3103	73
	123	3698	74
	124	2232	72
	125	1506	72
	126	1495	73
	127	4949	73
	128	3106	74
	129	1874	72
	130	842	72
	131	1767	73
	132	3270	74
	133	4513	74
	134	3639	76
	135	4640	76
	136	2605	76
	137	2638	73
	138	1870	72
	139	1567	72
	140	2812	72
	141	3298	72
	142	4845	72
	143	2200	72
	144	2275	71
	145	1621	71
	146	2781	71
	147	3860	72
	148	3595	72
	149	1359	72
	150	2244	71
	151	9420	72
	152	2104	76
	153	3648	76
	154	4503	77
	155	5919	74
	156	2149	74
	157	1991	72
	158	2160	73
	159	4521	73
	160	1842	72
	161	4174	71
	162	3799	71
	163	4184	71
	164	3894	74
	165	2330	74
	166	1363	74
	167	3000	74
	168	1412	76

## Sheet: ID04
ID04	Day	Steps	Resting_HR
	1	12286	76
	2	12447	76
	3	10941	75
	4	7414	74
	5	7583	74
	6	6308	75
	7	11103	75
	8	9392	73
	9	4894	73
	10	10245	72
	11	8652	72
	12	9338	72
	13	7355	72
	14	6041	71
	15	6970	72
	16	8429	72
	17	10795	71
	18	10532	72
	19	8723	72
	20	3975	71
	21	8086	70
	22	9165	70
	23	6920	70
	24	8279	71
	25	8727	71
	26	11955	71
	27	6059	71
	28	6535	73
	29	9280	72
	30	10812	71
	31	8928	71
	32	8224	70
	33	8991	70
	34	6065	73
	35	7952	72
	36	11999	70
	37	9625	68
	38	7832	67
	39	5959	69
	40	6469	71
	41	6341	73
	42	7514	73
	43	12113	71
	44	9085	71
	45	6046	71
	46	8238	70
	47	10187	70
	48	6309	71
	49	7975	71
	50	9068	73
	51	11408	73
	52	6731	73
	53	9603	74
	54	8862	76
	55	7237	74
	56	6945	72
	57	4333	72
	58	7403	70
	59	8866	70
	60	9987	69
	61	8272	71
	62	6290	74
	63	11176	71
	64	5260	71
	65	11436	70
	66	11256	73
	67	7112	74
	68	10213	74
	69	7494	73
	70	7773	74
	71	7931	73
	72	5920	71
	73	6984	70
	74	9632	71
	75	11375	71
	76	4251	70
	77	10293	68
	78	8748	69
	79	7083	68
	80	7913	68
	81	11411	67
	82	7627	67
	83	7744	68
	84	6272	68
	85	8522	69
	86	5958	70
	87	7765	72
	88	8501	71
	89	7855	71
	90	6010	71
	91	7581	71
	92	7346	70
	93	6615	71
	94	5929	72
	95	4027	73
	96	10574	73
	97	6980	75
	98	13507	73
	99	3375	72
	100	10644	70
	101	6690	69
	102	8637	68
	103	8506	68
	104	7588	67
	105	7680	67
	106	9158	68
	107	6650	69
	108	7962	69
	109	8545	70
	110	6764	70
	111	7060	71
	112	6856	72
	113	8775	74
	114	8646	75
	115	6687	75
	116	9984	76
	117	12691	75
	118	8895	74
	119	11508	72
	120	12643	73
	121	8534	73
	122	14756	72
	123	14884	74
	124	9143	73
	125	6923	73
	126	10546	73
	127	11802	72
	128	13531	71
	129	10329	69
	130	9592	71
	131	9221	72
	132	11977	71
	133	11873	73
	134	9438	73
	135	7162	73
	136	10085	74
	137	10467	72
	138	8941	71
	139	6217	72
	140	7301	72
	141	6583	72
	142	13914	71
	143	9644	72
	144	12605	71
	145	15586	71
	146	16769	72
	147	7555	72
	148	13656	72
	149	9236	73
	150	8229	72
	151	11614	72
	152	8857	72
	153	14213	72
	154	11187	72
	155	13017	72
	156	11790	74
	157	10346	73
	158	13972	71
	159	12329	71
	160	13136	72
	161	7112	71
	162	9500	70
	163	14717	71
	164	8383	70
	165	8463	70
	166	10276	69
	167	8644	70
	168	11647	72

## Sheet: ID05
ID05	Day	Steps	Resting_HR
	1	1044	69
	2	927	71
	3	1028	71
	4	1480	71
	5	1489	70
	6	1163	71
	7	1357	72
	8	1374	71
	9	1265	69
	10	1288	67
	11	717	67
	12	1303	67
	13	1847	66
	14	1541	64
	15	1582	65
	16	1889	64
	17	1120	64
	18	1135	64
	19	1017	64
	20	973	65
	21	1998	64
	22	1307	66
	23	1492	66
	24	1114	67
	25	1282	66
	26	1617	66
	27	1244	65
	28	1635	65
	29	1055	65
	30	1638	66
	31	1147	66
	32	1854	66
	33	982	67
	34	1059	68
	35	1822	68
	36	1112	69
	37	1806	69
	38	1184	68
	39	1166	68
	40	967	68
	41	1362	67
	42	1142	67
	43	1218	67
	44	1220	65
	45	760	66
	46	2108	66
	47	1347	66
	48	1068	66
	49	944	67
	50	1154	66
	51	1467	66
	52	985	66
	53	1126	68
	54	1444	67
	55	1758	67
	56	1159	70
	57	1860	70
	58	1756	71
	59	1571	71
	60	936	71
	61	1604	70
	62	1119	70
	63	1215	69
	64	1152	68
	65	1731	68
	66	884	68
	67	1431	67
	68	1500	67
	69	1266	67
	70	1263	67
	71	1025	66
	72	1231	66
	73	851	65
	74	1074	65
	75	919	64
	76	1975	67
	77	1552	67
	78	1248	68
	79	1414	67
	80	1184	68
	81	1537	67
	82	997	68
	83	1201	67
	84	1234	66
	85	1396	66
	86	1675	66
	87	1232	66
	88	1340	66
	89	1459	66
	90	1174	67
	91	1468	68
	92	1580	69
	93	1908	69
	94	1258	68
	95	1405	68
	96	947	68
	97	1253	67
	98	1505	67
	99	1261	66
	100	1867	66
	101	1264	66
	102	1038	67
	103	1272	67
	104	1567	68
	105	1131	68
	106	1624	68
	107	1790	68
	108	1393	69
	109	1571	69
	110	1272	69
	111	1261	69
	112	1311	68
	113	2219	67
	114	1601	67
	115	1536	67
	116	1509	68
	117	1470	68
	118	1915	69
	119	2446	68
	120	1557	68
	121	2145	68
	122	1234	68
	123	1534	68
	124	2044	67
	125	1403	66
	126	2235	67
	127	1657	66
	128	2572	66
	129	1105	66
	130	1387	67
	131	1233	66
	132	2380	65
	133	1334	65
	134	1404	67
	135	1727	66
	136	1386	67
	137	1408	68
	138	1089	68
	139	1415	68
	140	1171	68
	141	1276	68
	142	1505	67
	143	1471	68
	144	1535	68
	145	1796	68
	146	2291	68
	147	2539	69
	148	1005	69
	149	1398	69
	150	1622	70
	151	2068	70
	152	1202	70
	153	1678	68
	154	2044	68
	155	1641	68
	156	1371	68
	157	1158	67
	158	967	66
	159	1669	66
	160	1538	66
	161	1047	66
	162	1262	67
	163	1190	67
	164	988	67
	165	1911	67
	166	1459	67
	167	1963	68
	168	1375	67

## Sheet: ID06
ID06	Day	Steps	Resting_HR
	1	2401	58
	2	4545	64
	3	3929	62
	4	2125	61
	5	4650	59
	6	4064	60
	7	2665	59
	8	4205	61
	9	4350	61
	10	2612	61
	11	2529	63
	12	3064	61
	13	2576	62
	14	2337	62
	15	1773	62
	16	3915	61
	17	2897	61
	18	2769	62
	19	2003	60
	20	4421	58
	21	2756	58
	22	4962	59
	23	3247	60
	24	2750	61
	25	1777	61
	26	2848	60
	27	5108	60
	28	4080	60
	29	5833	60
	30	3672	61
	31	4561	62
	32	2571	62
	33	2101	62
	34	1451	60
	35	1935	60
	36	2172	62
	37	2490	62
	38	3277	63
	39	2182	63
	40	2759	60
	41	2190	59
	42	2188	60
	43	5656	60
	44	2474	61
	45	3879	62
	46	1691	63
	47	2078	61
	48	4936	60
	49	5166	61
	50	4560	61
	51	2290	61
	52	1915	62
	53	2180	60
	54	2002	59
	55	7105	58
	56	7248	59
	57	6293	59
	58	8702	61
	59	4079	62
	60	5377	62
	61	2441	61
	62	3691	60
	63	3476	58
	64	6387	58
	65	4995	59
	66	4376	61
	67	2867	61
	68	6488	60
	69	4490	59
	70	4386	61
	71	3756	62
	72	6248	65
	73	6677	65
	74	5754	64
	75	5803	64
	76	4449	63
	77	5636	63
	78	6115	64
	79	5962	63
	80	8700	61
	81	1245	61
	82	2487	59
	83	1946	59
	84	1662	58
	85	6339	58
	86	5772	59
	87	8001	61
	88	5887	61
	89	5986	61
	90	5602	60
	91	5942	59
	92	3322	58
	93	2402	58
	94	5194	60
	95	1874	62
	96	1851	61
	97	6589	59
	98	5771	61
	99	5496	62
	100	2753	60
	101	3749	59
	102	2140	61
	103	1275	60
	104	2066	58
	105	2082	59
	106	6238	59
	107	3769	61
	108	7084	63
	109	5953	64
	110	2839	62
	111	2965	61
	112	3563	59
	113	5796	58
	114	1407	58
	115	4353	58
	116	2308	61
	117	5339	59
	118	6069	59
	119	6954	58
	120	5784	56
	121	3850	57
	122	4269	57
	123	2486	59
	124	1791	57
	125	5695	55
	126	3071	55
	127	2776	54
	128	6213	56
	129	4941	56
	130	1933	58
	131	7020	58
	132	1978	57
	133	5749	57
	134	5879	60
	135	4773	59
	136	4086	59
	137	3001	59
	138	1951
	139	2595
	140	5850
	141	4419
	142	1618	59
	143	2334	58
	144	2210	56
	145	2641	54
	146	6391	55
	147	6434	55
	148	2396	56
	149	7435	57
	150	4928	59
	151	3830	61
	152	5068	61
	153	4984	59
	154	4863	59
	155	5131	60
	156	2999	62
	157	3946	63
	158	6233	64
	159	6540	62
	160	6646	61
	161	2311	60
	162	5583	59
	163	6323	61
	164	3605	61
	165	5527	62
	166	3565	62
	167	3855	59
	168	5945	59

## Sheet: ID07
ID07	Day	Steps	Resting_HR
	1	1812	70
	2	4721	75
	3	4406	73
	4	3750	72
	5	4454	70
	6	3220	70
	7	5918	68
	8	4101	67
	9	2137	66
	10	3395	66
	11	8137	66
	12	4686	66
	13	2468	66
	14	2740	66
	15	4119	66
	16	1728	67
	17	8619	66
	18	3357	66
	19	2801	66
	20	5079	67
	21	8712	68
	22	4790	69
	23	5421	69
	24	6204	69
	25	7926	69
	26	4817	67
	27	7001	67
	28	2573	67
	29	7663	67
	30	5697	66
	31	2964	65
	32	7353	65
	33	3467	65
	34	2797	65
	35	8737	65
	36	4609	66
	37	4207	67
	38	2625	67
	39	4349	67
	40	6498	68
	41	3685	68
	42	6351	69
	43	5077	68
	44	4750	68
	45	3230	69
	46	3229	69
	47	5006	69
	48	5266	68
	49	2434	67
	50	3575	68
	51	3135	68
	52	4829	68
	53	3580	67
	54	4070	67
	55	1895	66
	56	5610	66
	57	6436	66
	58	2354	65
	59	4715	65
	60	6208	66
	61	2923	66
	62	2507	67
	63	4125	70
	64	5525	70
	65	5398	70
	66	2382	70
	67	2142	69
	68	5232	68
	69	2994	71
	70	5357	71
	71	5739	72
	72	1788	70
	73	3537	70
	74	1399	70
	75	5627	71
	76	2618	71
	77	3277	70
	78	3845	70
	79	5651	70
	80	4822	69
	81	3886	70
	82	2017	70
	83	3189	69
	84	534
	85	3196	70
	86	5755	70
	87	3591	70
	88	1570	71
	89	8972	70
	90	4051	71
	91	4845	71
	92	2531	70
	93	4131	68
	94	9181	71
	95	5782	71
	96	2219	70
	97	4624	70
	98	7372	71
	99	9598	72
	100	6934	73
	101	8256	73
	102	3621	73
	103	1980	73
	104	2389	73
	105	495
	106	3350	73
	107	2359	72
	108	11392	72
	109	3450	72
	110	6490	71
	111	7379	71
	112	5029	70
	113	1703	69
	114	4719	66
	115	3678
	116	4029	66
	117	1310	66
	118	2565	65
	119	2908	65
	120	10557	65
	121	4376	66
	122	7298	67
	123	3003	68
	124	5096	68
	125	5124	67
	126	3586	67
	127	4977	68
	128	3357	68
	129	3991	68
	130	1322
	131	1710	68
	132	4532	68
	133	4113	68
	134	7131	68
	135	3344	68
	136	2566	69
	137	2168	69
	138	10741	67
	139	7732	67
	140	4437	67
	141	4732	67
	142	12353	68
	143	2804	70
	144	7212	70
	145	5465	70
	146	7674	70
	147	2259	70
	148	10093	71
	149	6154	72
	150	5024	70
	151	9767
	152	4161	70
	153	4736	70
	154	4728	69
	155	3619	69
	156	3487	69
	157	1064	70
	158	6896	70
	159	3396	70
	160	3284	70
	161	8136	70
	162	4387	69
	163	4971	69
	164	4329	69
	165	6956	69
	166	3208	69
	167	1532	68
	168	1880	68

## Sheet: ID08
ID08	Day	Steps	Resting_HR
	1	3359	77
	2	2336	76
	3	2243	77
	4	1886	78
	5	3702	79
	6	3710	80
	7	4491	79
	8	2504	79
	9	9552	79
	10	1240	82
	11	3833	81
	12	2033	81
	13	5077	81
	14	3202	81
	15	4158	80
	16	8622	81
	17	3357	82
	18	1832	82
	19	2250	80
	20	6788	81
	21	4051	83
	22	3613	82
	23	5734	82
	24	3407	81
	25	3792	79
	26	1225	79
	27	5740	79
	28	1442	78
	29	2024	78
	30	6688	77
	31	2453	77
	32	1517	77
	33	294	77
	34	1248	75
	35	1186	75
	36	3429	75
	37	1450	76
	38	1461	77
	39	3436	76
	40	4611	77
	41	2151	79
	42	6017	79
	43	8197	80
	44	18588	80
	45	2470	82
	46	612
	47	2357	81
	48	8717	79
	49	3109	80
	50	9033	80
	51	13191	79
	52	1864	81
	53	2052	80
	54	4302	80
	55	12741	79
	56	2134	80
	57	3459	79
	58	1868	78
	59	5959	78
	60	3632	77
	61	4117	77
	62	2600	76
	63	3972	77
	64	3664	78
	65	2709
	66	12332	77
	67	3812	77
	68	2069	77
	69	3492	77
	70	4261	77
	71	4765	78
	72	10058	78
	73
	74
	75	4702	78
	76	10084	78
	77	11589	78
	78	2468	77
	79	2602
	80	4014	76
	81	4929	77
	82	10277	78
	83	2003	78
	84	4831	78
	85	3831	79
	86	5553	79
	87	9929	79
	88	1255	79
	89
	90
	91	3414	79
	92	5711	81
	93	6511	81
	94	3465	81
	95	8044	81
	96	3458	81
	97	5024	80
	98	11643	79
	99	5449	80
	100	1822	80
	101	3687	80
	102	4438	80
	103	4984	80
	104
	105
	106
	107
	108	854
	109	3980
	110	6221
	111	2266
	112	3184
	113	6576
	114	8355	81
	115	2776	80
	116	3266	79
	117	2232	79
	118	2837	79
	119	7913
	120	2689
	121	1633	79
	122
	123
	124
	125	1633
	126	1354	79
	127	4918	81
	128	3887	81
	129	3373	81
	130	3753	82
	131	1867	82
	132	386	81
	133	2097	80
	134	2356	80
	135	995	79
	136	4512	78
	137	5395	77
	138	4857	75
	139	564
	140	3253
	141	4891
	142	2551
	143	2909
	144	2159
	145	2984
	146	7438
	147	2548
	148	7018
	149	9417
	150	5105	76
	151	7853	75
	152	3167	74
	153	5880	74
	154	4488	73
	155	4084
	156	6281	74
	157	8154	74
	158	4201	74
	159	5545	75
	160	3425	75
	161	4899	75
	162	5544	75
	163	10402	77
	164	4516	77
	165	6472	77
	166	1742	77
	167	236
	168	3136	76

## Sheet: ID09
ID09	Day	Steps	Resting_HR
	1	4102	67
	2	1596	68
	3	3071	69
	4	6341	68
	5	3818	68
	6	974	69
	7	1611	69
	8	2952	68
	9	6140	68
	10	7443	69
	11	3954	69
	12	3635	68
	13	4738	67
	14	5800	66
	15	2609	65
	16	7601	65
	17	2632	65
	18	7907	65
	19	3328	66
	20	466	68
	21	1194	70
	22	5137	70
	23	5661	69
	24	5471	69
	25	4013	67
	26	2305	69
	27	3188	68
	28	1510	69
	29	2364	70
	30	5771	70
	31	2139	70
	32	4213	69
	33	9705	71
	34	1335	72
	35	2255	74
	36	3754	71
	37	4283	69
	38	5932	70
	39	5491	68
	40	4303	68
	41	3668	67
	42	5567	67
	43	4921	68
	44	2953	69
	45	6826	68
	46	3333	69
	47	4507	67
	48	2896	68
	49	6853	69
	50	2196	70
	51	7097	71
	52	7841	71
	53	6656	70
	54	10707	73
	55	599	75
	56	2449	73
	57	11118	72
	58	10325	71
	59	9417	71
	60	10232	69
	61	9706	69
	62	3171	67
	63	1293	67
	64	9261	66
	65	2334	67
	66	6866	68
	67	3374	66
	68	9531	66
	69	11352	64
	70	11057	65
	71	7432	65
	72	6186	66
	73	6430
	74	7954	67
	75	14670	67
	76	5362	69
	77	3465	70
	78	8124
	79	13206
	80	1817	69
	81	3142	67
	82	10285	66
	83	1402	68
	84	1567	67
	85	10054	65
	86	10782	65
	87	7123	66
	88	14617	66
	89	18377	66
	90	4101	67
	91	3174	66
	92	8723	65
	93	17256	66
	94	4375	68
	95	8546	66
	96	12716	66
	97	664	67
	98	2396	67
	99	10618	65
	100	5941	65
	101	9567	65
	102	14474	65
	103	16094	65
	104	19230	67
	105	3706	69
	106	9982	67
	107	8154	67
	108	8085	67
	109	2386
	110	3284	66
	111	498	66
	112	1591	65
	113	8505	66
	114	4781	68
	115	8433	68
	116	2973	70
	117	9206	69
	118	9802	71
	119	8107	72
	120	7838	70
	121	3168	69
	122	10809	68
	123	17047	67
	124	16029	66
	125	8659	67
	126	9244	67
	127	5934	65
	128	9258	64
	129	6707	63
	130	14680	62
	131	4849	62
	132	7901	64
	133	1310	66
	134	2736	68
	135	12959	67
	136	10118	65
	137	12706	65
	138	9895	66
	139	21687	65
	140	10480	65
	141	8680	65
	142	21240	64
	143	13181	64
	144	23879	64
	145	5435	67
	146	3153	67
	147	17568	66
	148	11053	66
	149	3546	64
	150	13158	64
	151	8318	64
	152	12932	65
	153	14734	65
	154	15899	63
	155	21900	62
	156	4846	62
	157	7626	61
	158	21102	60
	159	5404	61
	160	5009	63
	161	2119	64
	162	9139	64
	163	11887	64
	164	6257	65
	165	5738	63
	166	3790	65
	167	7277	65
	168	1272	68

## Sheet: ID10
ID10	Day	Steps	Resting_HR
	1	5567	59
	2	7623	54
	3	6901	53
	4	4178	53
	5	6128	53
	6	6205	55
	7	4104	57
	8	6252	56
	9	6592	56
	10	6272	56
	11	7965	56
	12	8522	55
	13	2692	55
	14	6316	54
	15	9724	55
	16	9079	56
	17	4713	56
	18	5461	55
	19	6242	55
	20	5962	55
	21	3291	55
	22	3864	55
	23	3525	54
	24	7414	53
	25	5884	53
	26	5201	54
	27	5774	55
	28	4280	56
	29	4690	55
	30	4576	55
	31	7019	55
	32	6452	57
	33	5157	56
	34	2518	55
	35	6955	55
	36	5814	55
	37	7465	54
	38	5151	54
	39	7409	55
	40	12896	56
	41	3639	57
	42	6388	55
	43	4251	55
	44	2420	54
	45	4544	53
	46	6517	53
	47	8129	53
	48	5243	54
	49	4151	55
	50	3706	56
	51	4024	57
	52	4465	57
	53	7367	57
	54	4987	57
	55	5542	58
	56	6133	55
	57	5781	55
	58	6336	55
	59	6028	56
	60	5774	56
	61	7258	56
	62	5961	56
	63	7501	57
	64	7620	58
	65	5110	58
	66	4690	59
	67	6404	58
	68	9081	57
	69	8752	57
	70	6790	56
	71	9526	56
	72	5287	55
	73	3650	56
	74	4272	56
	75	8898	57
	76	9017	57
	77	2506	57
	78	5765	58
	79	9646	59
	80	5163	61
	81	6021	61
	82	9157	60
	83	2997	60
	84	710	59
	85	6341	59
	86	3702	58
	87	4237	58
	88	8236	59
	89	3579	59
	90	6898	58
	91	4258	59
	92	4417	58
	93	4957	59
	94	7461	58
	95	6991	58
	96	7350	58
	97	6833	57
	98	3125	58
	99	5691	57
	100	4254	56
	101	2642	56
	102	6038	57
	103	3439	57
	104	7676	56
	105	4378	56
	106	4095	57
	107	7545	59
	108	6927	60
	109	6058	59
	110	4585	59
	111	5106	58
	112	10260	57
	113	6318	57
	114	5593	57
	115	7301	57
	116	4915	57
	117	7657	57
	118	4798	57
	119	6632	58
	120	5165	58
	121	6871	58
	122	8251	59
	123	7750	59
	124	5274	58
	125	4141	58
	126	3153	59
	127	5831	59
	128	6912	58
	129	5444	57
	130	7404	57
	131	6616	57
	132	7585	57
	133	8885	58
	134	9703	59
	135	9415	59
	136	8693	59
	137	4428	59
	138	5580	59
	139	8040	59
	140	8082	58
	141	6324	58
	142	6369	58
	143	5005	58
	144	6712	58
	145	4889	58
	146	5976	57
	147	3050	57
	148	5453	56
	149	5655	55
	150	6292	55
	151	6256	56
	152	4311	57
	153	6827	59
	154	4445	58
	155	7271	56
	156	6030	56
	157	4870	57
	158	5646	56
	159	5495	57
	160	8848	60
	161	4876	60
	162	4194	58
	163	5214	57
	164	6227	56
	165	4156	55
	166	7038	54
	167	6995	54
	168	3912	54

[truncated: 17 more sheets: ID11, ID12, ID13, ID14, ID15, ID16, ID17, ID18, ID19, ID20, ID21, ID23, ID24, ID25, ID26, ID27, ID28]
