# Supplementary material for: Activity monitoring and patient-reported outcome measures in Myalgic Encephalomyelitis/Chronic Fatigue Syndrome patients
Source: PLoS One. 2022 Sep 19;17(9):e0274472. doi: 10.1371/journal.pone.0274472 (PMC9484698; doi:10.1371/journal.pone.0274472)
Supplement: S6 File — (XLSX) [file pone.0274472.s006.xlsx]

## Sheet: ID01
ID	Baseline	Fitbit steps	SenseWear steps	% diff	12 week	Fitbit steps	SenseWear steps	% diff	24 week	Fitbit steps	SenseWear steps	% diff
1
	Day 1	826	584	41.4384	Day 1	533	197	170.558	Day 1	2322	1675	38.6269
	Day 2	1488	567	162.434	Day 2	1426	577	147.14	Day 2	1863	1131	64.7215
	Day 3	709	481	47.4012	Day 3	866	515	68.1553	Day 3	2059	1547	33.0963
	Day 4	1129	478	136.192	Day 4	834	583	43.0532	Day 4	2225	1415	57.2438
	Day 5	658	621	5.95813	Day 5	289	279	3.58423	Day 5	971	723	34.3015
	Day 6	1576	1089	44.7199	Day 6	762	459	66.0131	Day 6	1764	1250	41.12
Mean		1064.33	636.667	67.1728		785	435	80.4598		1867.33	1290.17	44.7358

## Sheet: ID02
ID	Baseline	Fitbit steps	SenseWear steps	% diff	12 week	Fitbit steps	SenseWear steps	% diff	24 week	Fitbit steps	SenseWear steps	% diff
2
	Day 1	4782	2741	74.4619	Day 1	5811	3698	57.139	Day 1	8009	4854	64.9979
	Day 2	4090	2251	81.697	Day 2	3622	1945	86.2211	Day 2	10109	7235	39.7236
	Day 3	2107	1156	82.2664	Day 3	2642	1382	91.1722	Day 3	11405	7302	56.1901
	Day 4	3089	1659	86.1965	Day 4	2742	1969	39.2585	Day 4	12897	7643	68.7426
	Day 5	3564	1886	88.9714	Day 5	6152	4048	51.9763	Day 5	4774	3173	50.457
	Day 6	6960	4866	43.0333					Day 6	5940	3468	71.2803
Mean		4098.67	2426.5	68.9127		4193.8	2608.4	60.7806		8855.67	5612.5	57.7847

## Sheet: ID03
ID	Baseline	Fitbit steps	SenseWear steps	% diff	12 week	Fitbit steps	SenseWear steps	% diff	Date 24 week	Fitbit steps	SenseWear steps	% diff
3					Technical error
	Day 1	3037	2607	16.4941					Day 1	2500	2611	-4.25124
	Day 2	1910	1731	10.3408					Day 2	904	943	-4.13574
	Day 3	3792	3038	24.819					Day 3	2863	2053	39.4545
	Day 4	2898	2319	24.9677					Day 4	4759	3743	27.144
	Day 5	1355	1005	34.8259					Day 5	2994	2599	15.1982
	Day 6	2465	2040	20.8333					Day 6	3863	3475	11.1655
Mean		2576.17	2123.33	21.3265						2980.5	2570.67	15.9427

## Sheet: ID04
ID	Baseline	Fitbit steps	SenseWear steps	% diff	12 week	Fitbit steps	SenseWear steps	% diff	24 week	Fitbit steps	SenseWear steps	% diff
4
	Day 1	11955	7427	60.9667	Day 1	7680	6548	17.2877	Day 1	11438	9316	22.778
	Day 2	6059	4602	31.6601	Day 2	9158	6524	40.374	Day 2	13954	10447	33.5694
	Day 3	6535	4702	38.9834	Day 3	6650	5292	25.6614	Day 3	10706	8107	32.0587
	Day 4	9280	5266	76.2248	Day 4	7962	5240	51.9466	Day 4	12834	10756	19.3194
	Day 5	10812	7310	47.907	Day 5	8545	7089	20.5389	Day 5	11276	7486	50.6278
	Day 6	8928	6774	31.7981	Day 6	6764	4277	58.1482	Day 6	15953	9163	74.1024
Mean		8928.17	6013.5	48.4687		7793.17	5828.33	33.7118		12693.5	9212.5	37.7856

## Sheet: ID05
ID	Baseline	Fitbit steps	SenseWear steps	% diff	12 week	Fitbit steps	SenseWear steps	% diff	24 week	Fitbit steps	SenseWear steps	% diff
5
	Day 1	1307	1094	19.4698	Day 1	2572	1745	47.3926	Day 1	1375	1146	19.9825
	Day 2	1492	1035	44.1546	Day 2	1105	1025	7.80488	Day 2	997	788	26.5228
	Day 3	1114	963	15.6802	Day 3	1387	1008	37.5992	Day 3	1429	994	43.7626
	Day 4	1282	1087	17.9393	Day 4	1233	1220	1.06557	Day 4	996	997	-0.100301
	Day 5	1617	1326	21.9457	Day 5	2380	1548	53.7468	Day 5	2687	2053	30.8816
	Day 6	1244	1206	3.15091	Day 6	1334	1178	13.2428	Day 6	1655	1742	-4.99426
Mean		1342.67	1118.5	16.6956		1668.5	1287.33	29.609		1523.17	1286.67	18.3808

## Sheet: ID06
ID	Baseline	Fitbit steps	SenseWear steps	% diff	12 week	Fitbit steps	SenseWear steps	% diff	24 week	Fitbit steps	SenseWear steps	% diff
6
	Day 1	6293	4800	31.1042	Day 1	5771	4870	18.501	Day 1	3605	3655	-1.36799
	Day 2	8702	7365	18.1534	Day 2	5496	4640	18.4483	Day 2	5527	3601	53.4851
	Day 3	4079	3591	13.5895	Day 3	2753	1716	60.4312	Day 3	3565	2135	66.9789
	Day 4	5377	4279	25.6602	Day 4	3749	1956	91.6667	Day 4	3855	3791	1.68821
	Day 5	2441	1596	52.9449	Day 5	2140	1185	80.5907	Day 5	5945	2147	176.898
Mean		5378.4	4326.2	24.3216		3981.8	2873.4	38.5745		4499.4	3065.8	31.862

## Sheet: ID07
ID	Baseline	Fitbit steps	SenseWear steps	% diff	12 week	Fitbit steps	SenseWear steps	% diff	24 week	Fitbit steps	SenseWear steps	% diff
7
	Day 1	3575	3309	8.03868	Technical error				Day 1	4971	3502	41.9475
	Day 2	3135	2104	49.0019					Day 2	4329	4315	0.32445
	Day 3	4829	4484	7.69402					Day 3	6956	6728	3.38882
	Day 4	3580	2210	61.991					Day 4	3208	3464	-7.3903
	Day 5	4070	3513	15.8554					Day 5	1532	3579	-57.1947
	Day 6	1895	1147	65.2136					Day 6	1880	1129	66.519
Mean		3514	2794.5	25.747						3812.67	3786.17	0.699916

## Sheet: ID08
ID	Baseline	Fitbit steps	SenseWear steps	% diff	12 week	Fitbit steps	SenseWear steps	% diff	24 week	Fitbit steps	SenseWear steps	% diff
8
	Day 1	1240	1274	-2.66876	Day 1	854	3017	##	Day 1	2574	2164	18.9464
	Day 2	3833	3214	19.2595	Day 2	3980	2421	64.3949	Day 2	2612	2482	5.23771
	Day 3	2033	1634	24.4186	Day 3	6221	5021	23.8996	Day 3	915	1157	-20.9162
	Day 4	5077	4353	16.6322	Day 4	2266	2278	-0.526778	Day 4	3154	3136	0.57398
	Day 5	3202	2524	26.8621	Day 5	3184	2812	13.229	Day 5	6594	5778	14.1225
	Day 6	4158	3021	37.6365	Day 6	6576	5637	16.6578	Day 6	7148	6489	10.1556
										9952	8370	18.9008
Mean		3257.17	2670	21.9913		3846.83	3531	8.94459		4707	4225.14	11.4045
						* No registration during night this period. Not correct syncing.

## Sheet: ID09
ID	Date baseline	Fitbit steps	SenseWear steps	% diff	Date 12 week	Fitbit steps	SenseWear steps	% diff	Date 24 week	Fitbit steps	SenseWear steps	% diff
9
				#DIV/0!				#DIV/0!				#DIV/0!
				#DIV/0!				#DIV/0!				#DIV/0!
				#DIV/0!				#DIV/0!				#DIV/0!
				#DIV/0!				#DIV/0!				#DIV/0!
				#DIV/0!				#DIV/0!				#DIV/0!
				#DIV/0!				#DIV/0!				#DIV/0!
				#DIV/0!				#DIV/0!				#DIV/0!
Mean		#DIV/0!	#DIV/0!	#DIV/0!		#DIV/0!	#DIV/0!	#DIV/0!		#DIV/0!	#DIV/0!	#DIV/0!
The patient has not managed to perform sensewear measurements despite repeated attempts

## Sheet: ID10
ID	Baseline	Fitbit steps	SenseWear steps	% diff	12 week	Fitbit steps	SenseWear steps	% diff	24 week	Fitbit steps	SenseWear steps	% diff
10
	Day 1	3291	1927	70.7836	Day 1	6833	5173	32.0897	Day 1	5214	3748	39.1142
	Day 2	3864	2619	47.5372	Day 2	3125	2507	24.651	Day 2	6227	5338	16.6542
	Day 3	3525	2890	21.9723	Day 3	5691	3213	77.1242	Day 3	4156	4116	0.971817
	Day 4	7414	3817	94.2363	Day 4	4254	2854	49.054	Day 4	7038	3585	96.318
	Day 5	5884	4610	27.6356	Day 5	2642	5294	-50.0944	Day 5	6995	5131	36.3282
	Day 6	5201	3881	34.0119	Day 6	6038	4353	38.7089	Day 6	3912	2500	56.48
Mean		4863.17	3290.67	47.7867		4763.83	3899	22.1809		5590.33	4069.67	37.3659

[truncated: 17 more sheets: ID11, ID12, ID13, ID14, ID15, ID16, ID17, ID18, ID19, ID20, ID21, ID23, ID24, ID25, ID26, ID27, ID28]
